# Supplementary material for: Polyphenols and Cardiometabolic Health: Knowledge and Concern among Romanian People
Source: Nutrients. 2023 May 12;15(10):2281. doi: 10.3390/nu15102281 (PMC10221773; doi:10.3390/nu15102281)
Supplement: Supplementary file 1 [file nutrients-15-02281-s001.zip]

Archive with 1 entries (1 files):
- nutrients-2396786-supplementary.pdf
